# Supplementary material for: Hybridization of mouse lemurs: different patterns under different ecological conditions
Source: BMC Evol Biol. 2011 Oct 11;11:297. doi: 10.1186/1471-2148-11-297 (PMC3206491; doi:10.1186/1471-2148-11-297)
Supplement: Additional file 1 — Individual trap positions at Mangatsiaka and Tsimelahy. The table contains geographical coordinates of the individual trap positions at Mangatsiaka and Tsimelahy, which we used for analyses of spatial overlap. [file 1471-2148-11-297-S1.XLS]

## Sheet: ind_trap_positions_Mtk_Tml
Specimen-voucher	Site	mt_haplotype_assigned_to_species	Latitude (WGS84)	Longitude (WGS 84)
Mtk_Mg_Hamb059	Mangatsiaka	Microcebus griseorufus	-24.9642	46.5576
Mtk_Mg_Hamb060	Mangatsiaka	Microcebus griseorufus	-24.9665	46.5546
Mtk_Mg_Hamb126	Mangatsiaka	Microcebus griseorufus	-24.9662	46.5547
Mtk_Mg_Hamb130	Mangatsiaka	Microcebus griseorufus	-24.9628	46.5563
Mtk_Mg_Hamb132	Mangatsiaka	Microcebus griseorufus	-24.9662	46.5547
Mtk_Mg_Hamb135	Mangatsiaka	Microcebus griseorufus	-24.9642	46.5576
Mtk_Mg_Hamb136	Mangatsiaka	Microcebus griseorufus	-24.9621	46.5582
Mtk_Mg_Hamb147	Mangatsiaka	Microcebus griseorufus	-24.9584	46.553
Mtk_Mg_Hamb166	Mangatsiaka	Microcebus griseorufus	-24.9588	46.5529
Mtk_Mg_Hamb167	Mangatsiaka	Microcebus griseorufus	-24.963	46.5571
Mtk_Mg_MAndo81	Mangatsiaka	Microcebus griseorufus	-24.9688	46.5573
Mtk_Mg_MAndo84	Mangatsiaka	Microcebus griseorufus	-24.9688	46.5573
Mtk_Mm_Hamb055	Mangatsiaka	Microcebus murinus	-24.9659	46.5534
Mtk_Mm_Hamb056	Mangatsiaka	Microcebus murinus	-24.964	46.5538
Mtk_Mm_Hamb058	Mangatsiaka	Microcebus murinus	-24.9644	46.5573
Mtk_Mm_Hamb061	Mangatsiaka	Microcebus murinus	-24.9659	46.5534
Mtk_Mm_Hamb062	Mangatsiaka	Microcebus murinus	-24.9657	46.5534
Mtk_Mm_Hamb063	Mangatsiaka	Microcebus murinus	-24.9643	46.5538
Mtk_Mm_Hamb064	Mangatsiaka	Microcebus murinus	-24.9627	46.5535
Mtk_Mm_Hamb065	Mangatsiaka	Microcebus murinus	-24.9682	46.5654
Mtk_Mm_Hamb066	Mangatsiaka	Microcebus murinus	-24.968	46.5653
Mtk_Mm_Hamb067	Mangatsiaka	Microcebus murinus	-24.9685	46.5671
Mtk_Mm_Hamb068	Mangatsiaka	Microcebus murinus	-24.968	46.5653
Mtk_Mm_Hamb070	Mangatsiaka	Microcebus murinus	-24.9617	46.5574
Mtk_Mm_Hamb071	Mangatsiaka	Microcebus murinus	-24.9624	46.5589
Mtk_Mm_Hamb072	Mangatsiaka	Microcebus murinus	-24.9632	46.5555
Mtk_Mm_Hamb073	Mangatsiaka	Microcebus murinus	-24.9624	46.5552
Mtk_Mm_Hamb074	Mangatsiaka	Microcebus murinus	-24.964	46.556
Mtk_Mm_Hamb075	Mangatsiaka	Microcebus murinus	-24.9628	46.5538
Mtk_Mm_Hamb076	Mangatsiaka	Microcebus murinus	-24.9627	46.5539
Mtk_Mm_Hamb077	Mangatsiaka	Microcebus murinus	-24.9624	46.5548
Mtk_Mm_Hamb125	Mangatsiaka	Microcebus murinus	-24.9669	46.5543
Mtk_Mm_Hamb127	Mangatsiaka	Microcebus murinus	-24.9628	46.5588
Mtk_Mm_Hamb128	Mangatsiaka	Microcebus murinus	-24.9608	46.5602
Mtk_Mm_Hamb129	Mangatsiaka	Microcebus murinus	-24.9637	46.5544
Mtk_Mm_Hamb131	Mangatsiaka	Microcebus murinus	-24.9628	46.5563
Mtk_Mm_Hamb133	Mangatsiaka	Microcebus murinus	-24.9611	46.5591
Mtk_Mm_Hamb134	Mangatsiaka	Microcebus murinus	-24.9633	46.5553
Mtk_Mm_Hamb137	Mangatsiaka	Microcebus murinus	-24.9637	46.5544
Mtk_Mm_Hamb138	Mangatsiaka	Microcebus murinus	-24.9628	46.5563
Mtk_Mm_Hamb139	Mangatsiaka	Microcebus murinus	-24.9685	46.5671
Mtk_Mm_Hamb140	Mangatsiaka	Microcebus murinus	-24.9682	46.5657
Mtk_Mm_Hamb141	Mangatsiaka	Microcebus murinus	-24.9685	46.5671
Mtk_Mm_Hamb142	Mangatsiaka	Microcebus murinus	-24.9667	46.5535
Mtk_Mm_Hamb143	Mangatsiaka	Microcebus murinus	-24.9648	46.5538
Mtk_Mm_Hamb144	Mangatsiaka	Microcebus murinus	-24.9622	46.5534
Mtk_Mm_Hamb145	Mangatsiaka	Microcebus murinus	-24.9602	46.5527
Mtk_Mm_Hamb146	Mangatsiaka	Microcebus murinus	-24.9595	46.5528
Mtk_Mm_Hamb148	Mangatsiaka	Microcebus murinus	-24.9678	46.5649
Mtk_Mm_Hamb149	Mangatsiaka	Microcebus murinus	-24.9683	46.5669
Mtk_Mm_Hamb150	Mangatsiaka	Microcebus murinus	-24.9666	46.5535
Mtk_Mm_Hamb151	Mangatsiaka	Microcebus murinus	-24.9636	46.5536
Mtk_Mm_Hamb152	Mangatsiaka	Microcebus murinus	-24.9622	46.5534
Mtk_Mm_Hamb153	Mangatsiaka	Microcebus murinus	-24.9622	46.5534
Mtk_Mm_Hamb154	Mangatsiaka	Microcebus murinus	-24.9602	46.5527
Mtk_Mm_Hamb155	Mangatsiaka	Microcebus murinus	-24.9685	46.5671
Mtk_Mm_Hamb156	Mangatsiaka	Microcebus murinus	-24.9667	46.5535
Mtk_Mm_Hamb157	Mangatsiaka	Microcebus murinus	-24.9657	46.5534
Mtk_Mm_Hamb158	Mangatsiaka	Microcebus murinus	-24.9652	46.5536
Mtk_Mm_Hamb159	Mangatsiaka	Microcebus murinus	-24.964	46.5538
Mtk_Mm_Hamb160	Mangatsiaka	Microcebus murinus	-24.9636	46.5536
Mtk_Mm_Hamb161	Mangatsiaka	Microcebus murinus	-24.9636	46.5536
Mtk_Mm_Hamb162	Mangatsiaka	Microcebus murinus	-24.959	46.5528
Mtk_Mm_Hamb163	Mangatsiaka	Microcebus murinus	-24.9625	46.5534
Mtk_Mm_Hamb164	Mangatsiaka	Microcebus murinus	-24.9659	46.5534
Mtk_Mm_Hamb165	Mangatsiaka	Microcebus murinus	-24.9643	46.5538
Mtk_Mm_Hamb168	Mangatsiaka	Microcebus murinus	-24.9616	46.5563
Mtk_Mm_Hamb169	Mangatsiaka	Microcebus murinus	-24.9622	46.5565
Mtk_Mm_Hamb170	Mangatsiaka	Microcebus murinus	-24.9631	46.558
Mtk_Mm_Hamb171	Mangatsiaka	Microcebus murinus	-24.9628	46.5589
Mtk_Mm_Hamb172	Mangatsiaka	Microcebus murinus	-24.9624	46.5586
Mtk_Mm_MAndo80	Mangatsiaka	Microcebus murinus	-24.9697	46.5556
Mtk_Mm_MAndo82	Mangatsiaka	Microcebus murinus	-24.968	46.5642
Mtk_Mm_MAndo83	Mangatsiaka	Microcebus murinus	-24.9678	46.5647
Mtk_Mm_MAndo88	Mangatsiaka	Microcebus murinus	-24.9667	46.5546
Tml_Mg_Hamb078	Tsimelahy	Microcebus griseorufus	-24.956	46.6108
Tml_Mg_Hamb082	Tsimelahy	Microcebus griseorufus	-24.9555	46.6127
Tml_Mg_Hamb085	Tsimelahy	Microcebus griseorufus	-24.9556	46.6125
Tml_Mg_Hamb086	Tsimelahy	Microcebus griseorufus	-24.9558	46.6136
Tml_Mg_Hamb087	Tsimelahy	Microcebus griseorufus	-24.9562	46.6165
Tml_Mg_Hamb088	Tsimelahy	Microcebus griseorufus	-24.9563	46.6155
Tml_Mg_MAndo13	Tsimelahy	Microcebus griseorufus	-24.9511	46.6179
Tml_Mg_MAndo14	Tsimelahy	Microcebus griseorufus	-24.9561	46.6108
Tml_Mg_MAndo19	Tsimelahy	Microcebus griseorufus	-24.9556	46.6131
Tml_Mg_MAndo31	Tsimelahy	Microcebus griseorufus	-24.9556	46.6131
Tml_Mg_MAndo33	Tsimelahy	Microcebus griseorufus	-24.9554	46.614
Tml_Mg_MAndo43	Tsimelahy	Microcebus griseorufus	-24.9561	46.6108
Tml_Mg_MAndo44	Tsimelahy	Microcebus griseorufus	-24.9522	46.6169
Tml_Mg_MAndo58	Tsimelahy	Microcebus griseorufus	-24.9562	46.6105
Tml_Mg_MAndo60	Tsimelahy	Microcebus griseorufus	-24.9511	46.6177
Tml_Mg_MAndo69	Tsimelahy	Microcebus griseorufus	-24.9556	46.6131
Tml_Mg_MAndo70	Tsimelahy	Microcebus griseorufus	-24.9559	46.6112
Tml_Mm_Hamb079	Tsimelahy	Microcebus murinus	-24.948	46.6211
Tml_Mm_Hamb080	Tsimelahy	Microcebus murinus	-24.9575	46.6171
Tml_Mm_Hamb081	Tsimelahy	Microcebus murinus	-24.9549	46.6195
Tml_Mm_Hamb083	Tsimelahy	Microcebus murinus	-24.948	46.6213
Tml_Mm_Hamb084	Tsimelahy	Microcebus murinus	-24.9486	46.6206
Tml_Mm_Hamb089	Tsimelahy	Microcebus murinus	-24.9564	46.6173
Tml_Mm_MAndo02	Tsimelahy	Microcebus murinus	-24.9481	46.6211
Tml_Mm_MAndo04	Tsimelahy	Microcebus murinus	-24.9563	46.6178
Tml_Mm_MAndo06	Tsimelahy	Microcebus murinus	-24.9545	46.6207
Tml_Mm_MAndo12	Tsimelahy	Microcebus murinus	-24.9583	46.6164
Tml_Mm_MAndo17	Tsimelahy	Microcebus murinus	-24.9586	46.6162
Tml_Mm_MAndo24	Tsimelahy	Microcebus murinus	-24.9542	46.6192
Tml_Mm_MAndo25	Tsimelahy	Microcebus murinus	-24.9481	46.6217
Tml_Mm_MAndo27	Tsimelahy	Microcebus murinus	-24.948	46.6212
Tml_Mm_MAndo36	Tsimelahy	Microcebus murinus	-24.9581	46.6165
Tml_Mm_MAndo38	Tsimelahy	Microcebus murinus	-24.9583	46.6164
Tml_Mm_MAndo46	Tsimelahy	Microcebus murinus	-24.9547	46.6203
Tml_Mm_MAndo49	Tsimelahy	Microcebus murinus	-24.9542	46.6193
Tml_Mm_MAndo59	Tsimelahy	Microcebus murinus	-24.9483	46.621
