# Supplementary material for: Hybridization of mouse lemurs: different patterns under different ecological conditions
Source: BMC Evol Biol. 2011 Oct 11;11:297. doi: 10.1186/1471-2148-11-297 (PMC3206491; doi:10.1186/1471-2148-11-297)
Supplement: Additional file 2 — Genotypes. The table contains the multi-locus genotypes of all individuals. Columns C and D contain the mitochondrial haplotypes and GenBank accession numbers. Column E lists the species-assignment as revealed by tree reconstructions based on mitochondrial haplotypes. Columns F to N contain the microsatellite genotypes in Genepop two-digit format. [file 1471-2148-11-297-S2.XLS]

## Sheet: individual_genotypes
Specimen-voucher	Site	mt_haplotype	GenBank-accession	mt_haplotype_assigned_to_species	33104	Mm21	Mm22	Mm30	Mm39	Mm42	Mm43	Mm51	Mm60
Hzf_Mg_Hamb030	Hazofotsy	DQ	JF510161	Microcebus griseorufus	0710	0607	1719	0202	0337	2125	1112	0303	1515
Hzf_Mg_Hamb031	Hazofotsy	DQ	JF510162	Microcebus griseorufus	0613	0205	0919	0202	0323	0921	0711	0103	1516
Hzf_Mg_Hamb032	Hazofotsy	DQ	JF510163	Microcebus griseorufus	0813	0206	0614	0204	0307	1127	1115	0101	0716
Hzf_Mg_Hamb033	Hazofotsy	DR	JF510164	Microcebus griseorufus	0312	0306	0620	0202	1420	2829	0712	0104	0410
Hzf_Mg_Hamb034	Hazofotsy	DR	JF510165	Microcebus griseorufus	0510	0505	1218	0202	0323	0918	1111	0103	1515
Hzf_Mg_Hamb035	Hazofotsy	DQ	JF510166	Microcebus griseorufus	0607	0216	0609	0202	0323	0921	0711	0104	0415
Hzf_Mg_Hamb036	Hazofotsy	DQ	JF510167	Microcebus griseorufus	1313	0206	0619	0202	0303	0918	1112	0104	1516
Hzf_Mg_Hamb037	Hazofotsy	DR	JF510168	Microcebus griseorufus	0715	0404	0513	0404	0303	2525	0202	0303	0510
Hzf_Mg_Hamb038	Hazofotsy	DQ	JF510169	Microcebus griseorufus	0713	0202	1519	0206	0303	2130	0412	0304	0215
Hzf_Mg_Hamb039	Hazofotsy	DS	JF510170	Microcebus griseorufus	0521	0205	0620	0202	2027	2125	0303	0303	0410
Hzf_Mg_Hamb040	Hazofotsy	DQ	JF510171	Microcebus griseorufus	0517	0516	1417	0202	0203	0920	0712	0303	0212
Hzf_Mg_Hamb041	Hazofotsy	DQ	JF510172	Microcebus griseorufus	1313	0206	0606	0202	0314	1118	1112	0104	1216
Hzf_Mg_Hamb042	Hazofotsy	DQ	JF510173	Microcebus griseorufus	1319	0306	0620	0206	0305	1824	0412	0103	0716
Hzf_Mg_Hamb043	Hazofotsy	DT	JF510174	Microcebus griseorufus	0610	0506	0713	0205	0323	1919	0306	0304	0204
Hzf_Mg_Hamb104	Hazofotsy	DQ	JF510175	Microcebus griseorufus	0813	0206	0608	0206	0314	1827	1212	0404	0312
Hzf_Mg_Hamb105	Hazofotsy	DQ	JF510176	Microcebus griseorufus	0808	0216	1416	0204	0306	1124	0715	0103	0916
Mtk_Mg_Hamb059	Mangatsiaka	CW	JF510177	Microcebus griseorufus	0710	0608	1420	0204	0303	1122	0412	0103	0305
Mtk_Mg_Hamb060	Mangatsiaka	DU	JF510178	Microcebus griseorufus	0710	0406	1515	0202	1427	1921	1212	0304	1013
Mtk_Mg_Hamb126	Mangatsiaka	DU	JF510179	Microcebus griseorufus	0708	0415	1522	0202	0314	2121	0412	0104	0213
Mtk_Mg_Hamb130	Mangatsiaka	BM	JF510180	Microcebus griseorufus	0508	0606	1114	0202	0314	1515	0304	0304	0715
Mtk_Mg_Hamb132	Mangatsiaka	DU	JF510181	Microcebus griseorufus	0810	0606	0615	0206	0527	1919	0707	0104	1015
Mtk_Mg_Hamb135	Mangatsiaka	DU	JF510182	Microcebus griseorufus	0713	0208	0615	0202	0103	0920	0304	0104	0215
Mtk_Mg_Hamb136	Mangatsiaka	DS	JF510183	Microcebus griseorufus	1012	0306	0616	0202	0103	0303	1212	0303	0207
Mtk_Mg_Hamb147	Mangatsiaka	BQ	JF510184	Microcebus griseorufus	0513	0202	1216	0606	0203	1919	1111	0103	0215
Mtk_Mg_Hamb166	Mangatsiaka	CW	JF510185	Microcebus griseorufus	1116	0404	0619	0105	0204	1925	0707	0404	0108
Mtk_Mg_Hamb167	Mangatsiaka	CW	JF510186	Microcebus griseorufus	0710	1414	0619	0202	0313	0924	0712	0304	0507
Mtk_Mg_MAndo81	Mangatsiaka	CW	JF510187	Microcebus griseorufus	0710	0505	0620	0202	0235	1117	0606	0304	0307
Mtk_Mg_MAndo84	Mangatsiaka	CW	JF510188	Microcebus griseorufus	0707	0511	0720	0202	0135	1125	0606	0103	0303
Tml_Mg_Hamb078	Tsimelahy	CW	JF510189	Microcebus griseorufus	0710	0304	2020	0406	0831	2124	0404	0103	0512
Tml_Mg_Hamb082	Tsimelahy	CW	JF510190	Microcebus griseorufus	0810	0505	0614	0204	0214	1928	0312	0303	0512
Tml_Mg_Hamb085	Tsimelahy	CU	JF510191	Microcebus griseorufus	0612	0510	0816	0206	0203	2125	1212	0304	0715
Tml_Mg_Hamb086	Tsimelahy	CV	JF510192	Microcebus griseorufus	0608	0305	1416	0406	0203	1922	0412	0304	0712
Tml_Mg_Hamb087	Tsimelahy	CU	JF510193	Microcebus griseorufus	0408	1416	1114	0202	0303	2121	0307	0303	0315
Tml_Mg_Hamb088	Tsimelahy	CW	JF510194	Microcebus griseorufus	0617	0408	1420	0406	0305	1828	0410	0404	0710
Tml_Mg_MAndo13	Tsimelahy	CU	JF510195	Microcebus griseorufus	0610	0506	0606	0406	0229	2024	0303	0303	0203
Tml_Mg_MAndo14	Tsimelahy	CV	JF510196	Microcebus griseorufus	0613	0616	1620	0206	0505	1725	0712	0404	0612
Tml_Mg_MAndo19	Tsimelahy	CW	JF510197	Microcebus griseorufus	0613	0515	0614	0202	0205	1125	1111	0104	1115
Tml_Mg_MAndo31	Tsimelahy	CW	JF510198	Microcebus griseorufus	1217	0404	0620	0202	0314	1019	0404	0404	0212
Tml_Mg_MAndo33	Tsimelahy	CU	JF510199	Microcebus griseorufus	0606	0608	0711	0202	0505	0324	0707	0103	1115
Tml_Mg_MAndo43	Tsimelahy	CW	JF510200	Microcebus griseorufus	0610	0608	0914	0206	2527	1821	0202	0104	0710
Tml_Mg_MAndo44	Tsimelahy	CW	JF510201	Microcebus griseorufus	0712	0405	0606	0406	0835	2425	0404	0103	1015
Tml_Mg_MAndo58	Tsimelahy	CV	JF510202	Microcebus griseorufus	0613	0506	0620	0202	0303	2222	0707	0404	1115
Tml_Mg_MAndo60	Tsimelahy	CW	JF510203	Microcebus griseorufus	0707	0507	0611	0206	0335	1925	0404	0104	1013
Tml_Mg_MAndo69	Tsimelahy	CW	JF510204	Microcebus griseorufus	1217	0404	0820	0206	0305	2528	0404	0104	0510
Tml_Mg_MAndo70	Tsimelahy	CU	JF510205	Microcebus griseorufus	0606	0410	1416	0206	2729	1824	0412	0303	0911
Ebo_Mg_MAndo53	Ebosika	CV	JF510206	Microcebus griseorufus	0107	0405	1416	0202	0520	1824	0707	0104	0710
Abt_Mm_Hamb044	Ambatoabo	CS	JF510207	Microcebus murinus	2024	0711	0707	0108	1721	0707	0404	0303	0812
Abt_Mm_Hamb045	Ambatoabo	CS	JF510208	Microcebus murinus	2021	0711	1010	0404	2426	0924	0611	0304	0717
Abt_Mm_Hamb046	Ambatoabo	CS	JF510209	Microcebus murinus	1321	0416	0707	0408	2636	2121	1414	0303	0607
Abt_Mm_Hamb047	Ambatoabo	CS	JF510210	Microcebus murinus	1015	0606	0202	0410	1717	0709	0707	0204	0716
Abt_Mm_Hamb048	Ambatoabo	CS	JF510211	Microcebus murinus	1921	0911	0202	0208	1734	0307	0711	0303	0809
Abt_Mm_Hamb049	Ambatoabo	CS	JF510212	Microcebus murinus	1719	0814	0808	0606	1734	0909	0611	0303	0911
Abt_Mm_Hamb050	Ambatoabo	CS	JF510213	Microcebus murinus	1217	0104	0207	0205	2222	0303	1111	0404	1116
Abt_Mm_Hamb051	Ambatoabo	CS	JF510214	Microcebus murinus	1519	0616	0101	0205	0122	0318	1010	0303	0914
Abt_Mm_Hamb053	Ambatoabo	CS	JF510215	Microcebus murinus	0819	0611	0210	0410	0921	0709	0606	0204	0915
Abt_Mm_Hamb054	Ambatoabo	CS	JF510216	Microcebus murinus	1721	0115	0110	0505	2631	0909	1111	0303	0607
Abt_Mm_Hamb095	Ambatoabo	CS	JF510217	Microcebus murinus	1921	0716	0110	0404	2636	0307	0606	0305	0709
Abt_Mm_Hamb096	Ambatoabo	CS	JF510218	Microcebus murinus	1224	0409	1010	0202	1721	0309	0707	0303	0615
Abt_Mm_Hamb097	Ambatoabo	CS	JF510219	Microcebus murinus	1219	0614	0110	0105	2121	2122	1013	0303	0913
Abt_Mm_Hamb098	Ambatoabo	CS	JF510220	Microcebus murinus	1520	0711	0208	0404	1726	0707	0607	0303	0709
Abt_Mm_Hamb099	Ambatoabo	CS	JF510221	Microcebus murinus	1519	0614	0507	0202	2021	0421	1313	0303	0913
Abt_Mm_Hamb100	Ambatoabo	CS	JF510222	Microcebus murinus	1317	0108	0505	0205	1530	0909	1010	0303	0913
Abt_Mm_Hamb101	Ambatoabo	CS	JF510223	Microcebus murinus	1212	0114	1515	0101	1934	0912	0707	0303	1416
Abt_Mm_Hamb102	Ambatoabo	CS	JF510224	Microcebus murinus	1220	0714	0507	0110	1428	0707	0407	0303	1416
Abt_Mm_Hamb103	Ambatoabo	CS	JF510225	Microcebus murinus	1219	0107	0208	0205	1730	0303	1111	0304	1111
Akb_Mm_Hamb090	Ankoba	CS	JF510226	Microcebus murinus	1321	0613	0107	0205	1515	0707	1012	0303	0911
Akb_Mm_Hamb091	Ankoba	DY	JF510227	Microcebus murinus	1212	0416	0312	0810	2226	0707	0407	0204	0913
Akb_Mm_Hamb092	Ankoba	DY	JF510228	Microcebus murinus	1921	1516	0312	0606	1426	0707	0707	0203	0917
Akb_Mm_Hamb093	Ankoba	DY	JF510229	Microcebus murinus	1221	1515	0112	0510	2626	0707	0707	0203	0913
Akb_Mm_Hamb094	Ankoba	EC	JF510230	Microcebus murinus	1719	0104	0207	0202	1334	0709	0613	0303	0912
Mtk_Mm_Hamb055	Mangatsiaka	CY	JF510231	Microcebus murinus	0819	1316	0407	0809	2225	0928	0707	0404	0913
Mtk_Mm_Hamb056	Mangatsiaka	CY	JF510232	Microcebus murinus	1317	0915	1012	0707	1725	0309	0606	0303	1315
Mtk_Mm_Hamb058	Mangatsiaka	CR	JF510233	Microcebus murinus	1215	0813	0307	0102	1321	0707	0609	0507	1112
Mtk_Mm_Hamb061	Mangatsiaka	CY	JF510234	Microcebus murinus	1219	1216	0304	0108	2525	2128	0710	0304	1213
Mtk_Mm_Hamb062	Mangatsiaka	BI	JF510235	Microcebus murinus	0821	1717	0710	0101	1721	0721	0606	0304	1417
Mtk_Mm_Hamb063	Mangatsiaka	CY	JF510236	Microcebus murinus	1217	0914	1010	0101	1722	0322	0607	0202	1313
Mtk_Mm_Hamb064	Mangatsiaka	CY	JF510237	Microcebus murinus	0817	1116	0308	0708	1315	1625	0911	0204	0909
Mtk_Mm_Hamb065	Mangatsiaka	CR	JF510238	Microcebus murinus	1220	0101	0508	0106	2222	0319	0707	0303	0913
Mtk_Mm_Hamb066	Mangatsiaka	CR	JF510239	Microcebus murinus	0821	0711	0505	0102	0513	0914	0707	0404	0814
Mtk_Mm_Hamb067	Mangatsiaka	CY	JF510240	Microcebus murinus	0608	0408	0104	0205	1022	0725	0612	0404	1417
Mtk_Mm_Hamb068	Mangatsiaka	CR	JF510241	Microcebus murinus	2021	0411	0505	0206	1332	0714	0707	0304	1414
Mtk_Mm_Hamb070	Mangatsiaka	DV	JF510242	Microcebus murinus	0821	0116	0721	0104	1522	0309	1112	0303	0817
Mtk_Mm_Hamb071	Mangatsiaka	CR	JF510243	Microcebus murinus	1323	0810	0707	0105	1717	0321	0606	0203	1217
Mtk_Mm_Hamb072	Mangatsiaka	CR	JF510244	Microcebus murinus	0810	1314	1010	0407	1325	0316	0611	0304	0909
Mtk_Mm_Hamb073	Mangatsiaka	CR	JF510245	Microcebus murinus	1219	0117	0117	0106	2025	2121	0404	0204	0612
Mtk_Mm_Hamb074	Mangatsiaka	CY	JF510246	Microcebus murinus	1012	0411	1010	0210	1922	0707	1112	0304	1314
Mtk_Mm_Hamb075	Mangatsiaka	CY	JF510247	Microcebus murinus	1719	1415	1012	0109	1334	2121	0606	0306	0609
Mtk_Mm_Hamb076	Mangatsiaka	CY	JF510248	Microcebus murinus	1717	1314	1012	0109	1332	0707	0610	0306	0915
Mtk_Mm_Hamb077	Mangatsiaka	BR	JF510249	Microcebus murinus	1212	1011	1010	0606	2428	0307	0606	0303	1718
Mtk_Mm_Hamb125	Mangatsiaka	CY	JF510250	Microcebus murinus	1023	1013	0207	0707	1322	1120	1111	0303	0709
Mtk_Mm_Hamb127	Mangatsiaka	DV	JF510251	Microcebus murinus	1519	0611	0808	0606	1924	1616	0808	0303	0917
Mtk_Mm_Hamb128	Mangatsiaka	CR	JF510252	Microcebus murinus	1318	0413	0306	0507	1216	1214	0611	0306	0206
Mtk_Mm_Hamb129	Mangatsiaka	DW	JF510253	Microcebus murinus	0812	0110	0303	0202	1322	0707	0711	0303	1213
Mtk_Mm_Hamb131	Mangatsiaka	CY	JF510254	Microcebus murinus	0812	1113	1010	0707	1722	0313	0612	0305	1317
Mtk_Mm_Hamb133	Mangatsiaka	DV	JF510255	Microcebus murinus	1220	0417	0505	0101	2224	2323	0707	0303	0916
Mtk_Mm_Hamb134	Mangatsiaka	CR	JF510256	Microcebus murinus	0921	0406	0105	0104	3233	0320	0512	0306	1113
Mtk_Mm_Hamb137	Mangatsiaka	CY	JF510257	Microcebus murinus	1719	0614	1215	0609	2632	0625	0606	0304	0913
Mtk_Mm_Hamb138	Mangatsiaka	BR	JF510258	Microcebus murinus	0812	0911	0505	0207	1531	2829	0711	0203	0913
Mtk_Mm_Hamb139	Mangatsiaka	CR	JF510259	Microcebus murinus	1320	0404	0103	0106	2226	0319	0606	0404	1111
Mtk_Mm_Hamb140	Mangatsiaka	CR	JF510260	Microcebus murinus	1321	0411	0510	0606	1717	0725	1111	0306	0914
Mtk_Mm_Hamb141	Mangatsiaka	CR	JF510261	Microcebus murinus	1325	0414	0103	0101	2634	0320	1214	0303	1314
Mtk_Mm_Hamb142	Mangatsiaka	DX	JF510262	Microcebus murinus	1212	1012	0312	0909	2425	1014	0707	0303	1217
Mtk_Mm_Hamb143	Mangatsiaka	CY	JF510263	Microcebus murinus	2022	0416	0310	0101	1317	0312	0611	0303	1113
Mtk_Mm_Hamb144	Mangatsiaka	CY	JF510264	Microcebus murinus	1616	0611	0608	0107	1113	0925	0111	0204	0608
Mtk_Mm_Hamb145	Mangatsiaka	CY	JF510265	Microcebus murinus	1923	0610	0407	0308	2226	0925	0610	0303	0708
Mtk_Mm_Hamb146	Mangatsiaka	CR	JF510266	Microcebus murinus	1921	0413	0113	0204	1322	0309	0606	0303	0613
Mtk_Mm_Hamb148	Mangatsiaka	CR	JF510267	Microcebus murinus	0810	1113	0103	0404	1022	0108	0607	0303	1215
Mtk_Mm_Hamb149	Mangatsiaka	CR	JF510268	Microcebus murinus	1213	0416	0303	0108	1526	1925	0607	0303	1619
Mtk_Mm_Hamb150	Mangatsiaka	DX	JF510269	Microcebus murinus	1421	1010	1010	0105	2533	0909	0711	0303	1212
Mtk_Mm_Hamb151	Mangatsiaka	CY	JF510270	Microcebus murinus	1017	1515	0710	0707	1721	0319	0611	0204	1313
Mtk_Mm_Hamb152	Mangatsiaka	DW	JF510271	Microcebus murinus	0520	1414	0710	0808	1317	0313	1010	0304	0912
Mtk_Mm_Hamb153	Mangatsiaka	CY	JF510272	Microcebus murinus	0815	1117	0307	0508	1317	2525	1112	0203	0609
Mtk_Mm_Hamb154	Mangatsiaka	CR	JF510273	Microcebus murinus	0619	1113	0707	0202	2222	0909	0707	0303	1217
Mtk_Mm_Hamb155	Mangatsiaka	CR	JF510274	Microcebus murinus	1012	0101	0707	0106	1722	0202	1012	0203	1317
Mtk_Mm_Hamb156	Mangatsiaka	DX	JF510275	Microcebus murinus	0513	1013	0307	0109	2425	1014	0707	0203	1313
Mtk_Mm_Hamb157	Mangatsiaka	CY	JF510276	Microcebus murinus	0813	1113	0808	0206	1722	0707	0712	0203	0716
Mtk_Mm_Hamb158	Mangatsiaka	CY	JF510277	Microcebus murinus	1215	0916	0707	0106	1721	0319	0711	0404	1315
Mtk_Mm_Hamb159	Mangatsiaka	CY	JF510278	Microcebus murinus	0813	1115	1012	0507	2526	0909	0607	0203	1315
Mtk_Mm_Hamb160	Mangatsiaka	CR	JF510279	Microcebus murinus	0710	0814	0306	0404	1621	0707	0608	0303	0811
Mtk_Mm_Hamb161	Mangatsiaka	CY	JF510280	Microcebus murinus	1019	0110	1010	0107	2226	1616	0611	0304	0909
Mtk_Mm_Hamb162	Mangatsiaka	CR	JF510281	Microcebus murinus	1319	1115	0512	0108	2222	1010	0607	0303	0817
Mtk_Mm_Hamb163	Mangatsiaka	DW	JF510282	Microcebus murinus	1223	0113	0808	0109	2528	0707	0707	0203	0912
Mtk_Mm_Hamb164	Mangatsiaka	CY	JF510283	Microcebus murinus	0520	1111	0103	0808	1334	0909	0707	0306	0810
Mtk_Mm_Hamb165	Mangatsiaka	CY	JF510284	Microcebus murinus	1313	0913	1012	0202	1321	0303	0607	0305	1316
Mtk_Mm_Hamb168	Mangatsiaka	CR	JF510285	Microcebus murinus	1519	0114	1017	0205	1322	0307	0707	0305	0915
Mtk_Mm_Hamb169	Mangatsiaka	CR	JF510286	Microcebus murinus	1019	0606	0717	0105	2222	0707	0707	0404	1115
Mtk_Mm_Hamb170	Mangatsiaka	CR	JF510287	Microcebus murinus	1212	0611	0101	0210	2228	0303	0404	0304	1212
Mtk_Mm_Hamb171	Mangatsiaka	CR	JF510288	Microcebus murinus	1319	1010	0710	0910	1721	0707	0707	0204	1317
Mtk_Mm_Hamb172	Mangatsiaka	CR	JF510289	Microcebus murinus	1323	1010	0710	0110	1720	0307	0707	0204	0317
Mtk_Mm_MAndo80	Mangatsiaka	BI	JF510290	Microcebus murinus	1010	0613	0207	0209	0124	0919	0612	0407	1316
Mtk_Mm_MAndo82	Mangatsiaka	CR	JF510291	Microcebus murinus	1222	0101	0808	0101	1022	2929	0710	0303	0917
Mtk_Mm_MAndo83	Mangatsiaka	CR	JF510292	Microcebus murinus	1213	0411	1010	0509	1726	0325	1111	0306	0912
Mtk_Mm_MAndo88	Mangatsiaka	CY	JF510293	Microcebus murinus	1923	1013	0707	0307	0922	0909	1011	0303	0707
Tml_Mm_Hamb079	Tsimelahy	CR	JF510294	Microcebus murinus	1517	0615	0305	0206	1326	0707	0709	0306	1111
Tml_Mm_Hamb080	Tsimelahy	CR	JF510295	Microcebus murinus	0712	0608	0307	0810	0913	0307	0710	0303	0914
Tml_Mm_Hamb081	Tsimelahy	CT	JF510296	Microcebus murinus	1920	1016	0507	0202	2226	0909	0207	0304	0817
Tml_Mm_Hamb083	Tsimelahy	CT	JF510297	Microcebus murinus	1010	0110	0113	0606	1318	0707	0710	0304	1215
Tml_Mm_Hamb084	Tsimelahy	CR	JF510298	Microcebus murinus	0212	0114	0304	0404	1515	0916	0707	0203	0911
Tml_Mm_Hamb089	Tsimelahy	CR	JF510299	Microcebus murinus	1020	0710	1010	0909	1321	0721	1212	0303	0916
Tml_Mm_MAndo02	Tsimelahy	CR	JF510300	Microcebus murinus	1519	0615	0707	0204	2626	0709	0609	0203	1117
Tml_Mm_MAndo04	Tsimelahy	CR	JF510301	Microcebus murinus	1217	1415	0707	0106	1322	0707	0610	0303	0809
Tml_Mm_MAndo06	Tsimelahy	CR	JF510302	Microcebus murinus	1320	1113	1012	0103	2226	0926	0707	0303	0514
Tml_Mm_MAndo12	Tsimelahy	CT	JF510303	Microcebus murinus	1213	0106	1010	0606	1734	1010	0707	0304	1517
Tml_Mm_MAndo17	Tsimelahy	CT	JF510304	Microcebus murinus	1213	0411	0307	0105	1724	0909	0607	0203	0718
Tml_Mm_MAndo24	Tsimelahy	CR	JF510305	Microcebus murinus	1213	0110	0708	0505	2424	0307	0612	0303	0711
Tml_Mm_MAndo25	Tsimelahy	CR	JF510306	Microcebus murinus	1013	0708	0710	0106	2226	0914	0606	0203	0917
Tml_Mm_MAndo27	Tsimelahy	CR	JF510307	Microcebus murinus	1519	0712	1010	0209	1313	0322	0909	0203	1317
Tml_Mm_MAndo36	Tsimelahy	CX	JF510308	Microcebus murinus	1220	0106	0407	0106	2021	0709	0707	0304	0910
Tml_Mm_MAndo38	Tsimelahy	CT	JF510309	Microcebus murinus	1919	0104	1010	0202	2228	0912	0606	0304	0814
Tml_Mm_MAndo46	Tsimelahy	CS	JF510310	Microcebus murinus	0822	0707	0715	0510	0934	0709	0611	0303	1416
Tml_Mm_MAndo49	Tsimelahy	CT	JF510311	Microcebus murinus	1520	0414	0710	0206	2222	0725	0707	0304	0511
Tml_Mm_MAndo59	Tsimelahy	CR	JF510312	Microcebus murinus	1220	1113	0103	0102	2222	1212	0607	0304	0817
Ebo_Mm_MAndo51	Ebosika	CS	JF510313	Microcebus murinus	1920	0707	1015	0910	0934	0709	0606	0303	1616
Ebo_Mm_MAndo71	Ebosika	CR	JF510314	Microcebus murinus	2020	0107	0710	0206	1326	0505	0909	0303	1616
Ebo_Mm_MAndo72	Ebosika	BN	JF510315	Microcebus murinus	0610	0607	1515	0202	2534	1424	0707	0204	1013
Ebo_Mm_MAndo73	Ebosika	CR	JF510316	Microcebus murinus	1020	0413	1215	0108	0909	0707	1111	0203	0918
Ebo_Mm_MAndo74	Ebosika	CS	JF510317	Microcebus murinus	0720	0606	1212	0808	2122	0918	1111	0304	0914
Ebo_Mm_MAndo75	Ebosika	BN	JF510318	Microcebus murinus	0720	0611	1515	0106	0928	1010	0606	0303	0910
Ebo_Mm_MAndo78	Ebosika	CR	JF510319	Microcebus murinus	1313	0909	1515	0208	0925	0510	0207	0203	0916
